# Supplementary material for: Investigating Host Microbiota Relationships Through Functional Metagenomics
Source: Front Microbiol. 2019 Jun 7;10:1286. doi: 10.3389/fmicb.2019.01286 (PMC6593285; doi:10.3389/fmicb.2019.01286)
Supplement: Supplementary file 1 [file Table_1.XLSX]

## Sheet: Feuil1
Table S1: Functional and taxonomical annotation of the metagenomic sequences.
clone identifier taxonomical origin Activity	Contig size (bp) and accession number	ORF identifier	occurence in the whole cohort (1267 subjects)	Prevalence (%)	strand	start	stop	functionnal annotation (RAST annotation) (in grey: clusters involved in mucin glycan degradation)	CAZy Annotation (in bold type: sequences with signal peptide)
9D11 Faecalibacterium X-β-Man, X-β-GlcNac	27,831bp LR131275	334180.peg.1		0	+	176	1051	hypothetical protein
		334180.peg.2		0	+	1538	2035	hypothetical protein
		334180.peg.3		0	-	2879	2145	hypothetical protein
		334180.peg.4	242	19.1002	-	3948	2905	hypothetical protein
		334180.peg.5		0	-	4156	3965	hypothetical protein
		334180.peg.6		0	-	4794	4168	hypothetical protein
		334180.peg.7	226	17.8374	-	5654	4812	hypothetical protein
		334180.peg.8		0	-	6248	5670	hypothetical protein
		334180.peg.9		0	-	6748	6299	hypothetical protein
		334180.peg.10	167	13.1807	-	7593	6742	hypothetical protein
		334180.peg.11	83	6.55091	-	8593	7688	hypothetical protein
		334180.peg.12	242	19.1002	-	11226	8731	diguanylate cyclase/phosphodiesterase (GGDEF & EAL domains) with PAS/PAC sensor(s)
		334180.peg.13		0	+	11261	11473	hypothetical protein
		334180.peg.14	953	75.217	-	12995	11484	carboxylesterase type B
		334180.peg.15	912	71.9811	-	14504	13065	6-phospho-beta-glucosidase (EC 3.2.1.86)	GH1_7
		334180.peg.16	726	57.3007	-	15484	14537	Sugar kinase and transcription regulator (EC 2.7.1.-)
		334180.peg.17	817	64.483	-	16439	15519	Malate permease
		334180.peg.18		0	-	17143	16436	Lysophospholipase L1 and related esterases
		334180.peg.19	892	70.4025	-	18862	17162	CocE/NonD hydrolase
		334180.peg.20	839	66.2194	-	19843	18887	Oligopeptide transport ATP-binding protein OppF (TC 3.A.1.5.1)
		334180.peg.21	845	66.693	-	20844	19861	Oligopeptide transport ATP-binding protein OppD (TC 3.A.1.5.1)
		334180.peg.22	855	67.4822	-	21784	20846	Oligopeptide transport system permease protein OppC (TC 3.A.1.5.1)
		334180.peg.23	861	67.9558	-	22753	21800	Oligopeptide transport system permease protein OppB (TC 3.A.1.5.1)
		334180.peg.24	767	60.5367	-	24490	22880	Dipeptide-binding ABC transporter, periplasmic substrate-binding component (TC 3.A.1.5.2)
		334180.peg.25	817	64.483	-	26111	24747	Multiple sugar ABC transporter, substrate-binding protein
		334180.peg.26	853	67.3244	-	27694	26123	Transcriptional regulator, AraC family
		334180.peg.27		0	-	27831	27691	hypothetical protein
14N11 Bacteroides X-β-GlcNac, X-β-GalNac, X-α-Neu5Ac, X-β-Man	36,787 bp LR131278	334181.peg.1	1240	97.869	+	77	1312	Major facilitator family transporter
		334181.peg.2	1240	97.869	+	1358	2149	Glucosamine-6-phosphate deaminase (EC 3.5.99.6)
		334181.peg.3	1171	92.423	+	2153	4141	Glucosamine-6-phosphate deaminase (EC 3.5.99.6)
		334181.peg.4	1127	88.9503	-	5051	4317	FIG00405347: hypothetical protein
		334181.peg.5	1187	93.6859	-	6025	5147	Transcriptional regulator, AraC family
		334181.peg.6	1223	96.5272	+	6202	7269	Probable Co/Zn/Cd efflux system membrane fusion protein
		334181.peg.7	1227	96.8429	+	7269	10394	AcrB/D/F family transporter
		334181.peg.8	1116	88.0821	+	10439	11806	Type I secretion system, outer membrane component LapE
		334181.peg.9		0	-	12647	12021	FIG00405167: hypothetical protein
		334181.peg.10	1116	88.0821	+	12968	13801	FIG00405723: hypothetical protein
		334181.peg.11	1133	89.4238	+	13939	14868	hypothetical protein
		334181.peg.12		0	+	14865	15542	ABC-type multidrug transport system, ATPase component
		334181.peg.13	872	68.824	-	18259	15599	FIG00898317: hypothetical protein
		334181.peg.14	829	65.4301	-	19130	18264	FIG00898464: hypothetical protein
		334181.peg.15	1014	80.0316	+	19415	20734	Phosphate regulon sensor protein PhoR (SphS) (EC 2.7.13.3)
		334181.peg.16		0	+	20757	21458	Transcriptional regulatory protein rprY
		334181.peg.17	1164	91.8706	-	22741	21527	N-acetylglucosamine-6-phosphate deacetylase (EC 3.5.1.25)	CE9
		334181.peg.18	1199	94.633	-	25369	22865	Beta-galactosidase (EC 3.2.1.23)	GH2-5
		334181.peg.19	1247	98.4215	-	27624	25372	Alpha-1,2-mannosidase	GH92
		334181.peg.20	1249	98.5793	-	29705	27651	Beta-hexosaminidase (EC 3.2.1.52)	GH20
		334181.peg.21	1118	88.2399	-	30916	29702	Sialic acid-induced transmembrane protein YjhT(NanM), possible mutarotase
		334181.peg.22	1141	90.0552	-	33328	31016	Beta-hexosaminidase (EC 3.2.1.52)	GH20
		334181.peg.23	1249	98.5793	-	35924	33357	Beta-mannosidase (EC 3.2.1.25)	GH2_m2
		334181.peg.24	1248	98.5004	-	36757	35951	Sialic acid-specific 9-O-acetylesterase
20L12 Bacteroides X-β-GlcNac, X-β-GalNac, X-α-Neu5Ac	50, 904 bp LR131279	334849.peg.1	510	40.2526	+	42	1148	Predicted ATPase (AAA+ superfamily)
		334849.peg.2		0	+	2747	2863	hypothetical protein
		334849.peg.3	430	33.9384	+	3023	6385	surface proteins containing Ig-like domains-like
		334849.peg.4		0	+	6451	6720	FIG00407373: hypothetical protein
		334849.peg.5	1232	97.2376	+	6725	7831	FIG00405735: hypothetical protein
		334849.peg.6	1246	98.3425	+	7839	9491	Phospholipid-lipopolysaccharide ABC transporter
		334849.peg.7	1241	97.9479	+	9532	10389	FIG00413187: hypothetical protein
		334849.peg.8		0	+	10364	10825	FIG00414138: hypothetical protein
		334849.peg.9	1240	97.869	-	11962	10853	alternate gene name: yzbB
		334849.peg.10		0	+	12067	12603	HDIG domain protein
		334849.peg.11	1151	90.8445	+	12832	15429	Outer membrane protein Imp, required for envelope biogenesis / Organic solvent tolerance protein precursor
		334849.peg.12		0	-	16181	15519	Uracil-DNA glycosylase, family 1
		334849.peg.13	139	10.9708	+	16829	19813	SusC, outer membrane protein involved in starch binding
		334849.peg.14	135	10.6551	+	19833	21536	RagB/SusD family nutrient uptake outer membrane protein
		334849.peg.15		0	+	21592	22050	FIG00409546: hypothetical protein
		334849.peg.16	118	9.31334	+	22245	23702	Alpha-galactosidase (EC 3.2.1.22)	GH27_1
		334849.peg.17	1108	87.4507	-	24836	23796	Aspartate--ammonia ligase (EC 6.3.1.1)
		334849.peg.18	1201	94.7908	+	25473	28697	SusC, outer membrane protein involved in starch binding
		334849.peg.19	1241	97.9479	+	28717	30219	SusD family outer membrane lipoprotein NanU
		334849.peg.20	1251	98.7372	+	30409	31992	Sialidase (EC 3.2.1.18)	GH33
		334849.peg.21	1220	96.2904	+	31996	34002	Beta-hexosaminidase (EC 3.2.1.52)	GH20
		334849.peg.22		0	+	34004	34669	Beta-lactamase (Cephalosporinase) (EC 3.5.2.6)
		334849.peg.23	1248	98.5004	+	34732	36729	Sialic acid-specific 9-O-acetylesterase
		334849.peg.24	1249	98.5793	+	36780	39323	Beta-mannosidase (EC 3.2.1.25)	GH2_m2
		334849.peg.25	1141	90.0552	+	39352	41664	Beta-hexosaminidase (EC 3.2.1.52)	GH20
39E18 Bacteroides X-β-GlcNac	30, 142 bp LR131281	334176.peg.1		0	+	29	328	HDIG domain protein
		334176.peg.2	1151	90.8445	+	557	3154	Outer membrane protein Imp, required for envelope biogenesis / Organic solvent tolerance protein precursor
		334176.peg.3		0	-	3906	3244	Uracil-DNA glycosylase, family 1
		334176.peg.4	139	10.9708	+	4554	7538	SusC, outer membrane protein involved in starch binding
		334176.peg.5	135	10.6551	+	7627	9261	SusD family outer membrane lipoprotein NanU
		334176.peg.6		0	+	9341	9775	FIG00409546: hypothetical protein
		334176.peg.7	118	9.31334	+	9928	11427	Alpha-galactosidase (EC 3.2.1.22)	GH27_1
		334176.peg.8		0	+	11429	11545	hypothetical protein
		334176.peg.9	1108	87.4507	-	12405	11521	Aspartate--ammonia ligase (EC 6.3.1.1)
		334176.peg.10	1201	94.7908	+	13195	16422	SusC, outer membrane protein involved in starch binding
		334176.peg.11	1241	97.9479	+	16442	17944	RagB/SusD family nutrient uptake outer membrane protein
		334176.peg.12	1251	98.7372	+	18134	19717	Sialidase (EC 3.2.1.18)	GH33
		334176.peg.13	1220	96.2904	+	19751	21727	Beta-hexosaminidase (EC 3.2.1.52)	GH20
		334176.peg.14		0	+	21753	22394	Beta-lactamase (Cephalosporinase) (EC 3.5.2.6)
		334176.peg.15	1248	98.5004	+	22457	24454	Sialic acid-specific 9-O-acetylesterase
		334176.peg.16	1249	98.5793	+	24526	27048	Beta-mannosidase (EC 3.2.1.25)	GH2_m2
		334176.peg.17	1141	90.0552	+	27077	29389	Beta-hexosaminidase (EC 3.2.1.52)	GH20
47G11 Bacteroides X-α-Neu5Ac	34, 305 bp LR131286	334169.peg.1		0	+	30	1853	SusC, outer membrane protein involved in starch binding
		334169.peg.2	549	43.3307	+	1884	3398	SusD family outer membrane lipoprotein NanU
		334169.peg.3	555	43.8043	+	3526	5166	Sialidase (EC 3.2.1.18)	GH33
		334169.peg.4	552	43.5675	+	5215	7176	Beta-hexosaminidase (EC 3.2.1.52)	GH20
		334169.peg.5		0	+	7178	7843	Beta-lactamase (Cephalosporinase) (EC 3.5.2.6)
		334169.peg.6	567	44.7514	+	7840	9909	Sialic acid-specific 9-O-acetylesterase
		334169.peg.7	578	45.6196	+	9977	12562	Beta-mannosidase (EC 3.2.1.25)	GH2_m2
		334169.peg.8	572	45.146	+	12590	14902	Beta-hexosaminidase (EC 3.2.1.52)	GH20
		334169.peg.9	543	42.8571	+	15033	16058	Sialic acid-induced transmembrane protein YjhT(NanM), possible mutarotase
		334169.peg.10	557	43.9621	+	16055	18115	Beta-hexosaminidase (EC 3.2.1.52)	GH20
		334169.peg.11	570	44.9882	+	18122	20374	Alpha-1,2-mannosidase	GH92
		334169.peg.12	582	45.9353	+	20383	22887	Beta-galactosidase (EC 3.2.1.23)	GH2_5
		334169.peg.13	898	70.8761	+	23135	24229	N-acetylglucosamine-6-phosphate deacetylase (EC 3.5.1.25)	CE9
		334169.peg.14		0	-	25106	24453	ABC-type multidrug transport system, ATPase component
		334169.peg.15		0	-	25533	25411	hypothetical protein
		334169.peg.16		0	-	26342	25671	FIG00405723: hypothetical protein
		334169.peg.17	290	22.8887	+	26734	27579	Transcriptional regulator, AraC family
		334169.peg.18		0	+	27809	28384	Galactoside O-acetyltransferase (EC 2.3.1.18)
		334169.peg.19		0	+	28741	29355	FIG00405167: hypothetical protein
		334169.peg.20		0	+	29406	30887	Alpha-L-fucosidase (EC 3.2.1.51)	GH29
		334169.peg.21	565	44.5935	-	32897	30978	Maltodextrin glucosidase (EC 3.2.1.20)	GH97
		334169.peg.22		0	-	34237	32921	FIG00898149: hypothetical protein
3I21 Bacteroides X-β-GlcNac, X-β-GalNac, X- α-Neu5Ac	33, 103 bp LR131274	334165.peg.1	395	31.176	-	2141	621	Methyltransferase (EC 2.1.1.-)
		334165.peg.2	318	25.0987	-	4516	2441	Sialic acid-specific 9-O-acetylesterase
		334165.peg.3		0	-	5180	4518	N-Acetylneuraminate cytidylyltransferase (EC 2.7.7.43)
		334165.peg.4	304	23.9937	-	7217	5208	Beta-hexosaminidase (EC 3.2.1.52)	GH20
		334165.peg.5	192	15.1539	-	8704	7226	Alpha-L-fucosidase (EC 3.2.1.51)	GH29
		334165.peg.6	256	20.2052	-	10357	8801	SusD family outer membrane lipoprotein NanU [Bacteroides plebeius]
		334165.peg.7	321	25.3354	-	13736	10371	SusC/RagA family TonB-linked outer membrane protein
		334165.peg.8	198	15.6275	-	15671	14079	Sialidase (EC 3.2.1.18)	GH33
		334165.peg.9		0	-	16163	15717	Protein yjgK
		334165.peg.10	217	17.1271	-	17421	16183	Major facilitator family transporter
		334165.peg.11	64	5.0513	-	18644	17460	N-acylglucosamine 2-epimerase (EC 5.1.3.8)
		334165.peg.12	252	19.8895	-	19572	18655	N-acetylneuraminate lyase (EC 4.1.3.3)
		334165.peg.13	256	20.2052	-	20746	19664	Sialic acid-induced transmembrane protein YjhT(NanM), possible mutarotase
		334165.peg.14	133	10.4972	+	21046	22254	Mlc, transcriptional repressor of MalT (the transcriptional activator of maltose regulon) and manXYZ operon
		334165.peg.15		0	-	22526	22317	Transcriptional regulator, Cro/CI family
		334165.peg.16		0	-	22787	22533	hypothetical protein
		334165.peg.17		0	-	23128	22790	hypothetical protein
		334165.peg.18		0	-	23901	23254	FIG00403233: hypothetical protein
		334165.peg.19		0	-	24532	23918	FIG00403233: hypothetical protein
		334165.peg.20	237	18.7056	-	25388	24519	Putative metal-dependent membrane protease
		334165.peg.21		0	-	25734	25414	FIG00405022: hypothetical protein
		334165.peg.22	193	15.2328	+	26245	29685	Alfa-L-rhamnosidase (EC 3.2.1.40)	GH78
		334165.peg.23	329	25.9669	-	30659	29766	Transcriptional regulator, AraC family
		334165.peg.24		0	-	30795	30634	hypothetical protein
		334165.peg.25	433	34.1752	+	30822	32300	Rhamnulokinase (EC 2.7.1.5)
40B3 Bacteroides X-α-Neu5Ac	37, 246 bp LR131283	334167.peg.1		0	-	3533	180	SusC/RagA family TonB-linked outer membrane protein
		334167.peg.2		0	+	3763	4179	hypothetical protein
		334167.peg.3		0	+	4236	4772	Mobile element protein
		334167.peg.4	198	15.6275	-	6618	4996	Sialidase (EC 3.2.1.18)	GH33
		334167.peg.5		0	-	7017	6634	Protein yjgK
		334167.peg.6	217	17.1271	-	8338	7100	Major facilitator family transporter
		334167.peg.7	64	5.0513	-	9561	8377	N-acylglucosamine 2-epimerase (EC 5.1.3.8)
		334167.peg.8	252	19.8895	-	10489	9572	N-acetylneuraminate lyase (EC 4.1.3.3)
		334167.peg.9	107	8.44515	-	11444	10581	Sialic acid-induced transmembrane protein YjhT(NanM), possible mutarotase
		334167.peg.10		0	+	11961	13169	Mlc, transcriptional repressor of MalT (the transcriptional activator of maltose regulon) and manXYZ operon
		334167.peg.11		0	-	13441	13232	Transcriptional regulator, Cro/CI family
		334167.peg.12		0	-	13690	13448	hypothetical protein
		334167.peg.13		0	-	14157	13705	hypothetical protein
		334167.peg.14		0	-	14816	14169	FIG00403233: hypothetical protein
		334167.peg.15		0	-	15405	14833	FIG00403233: hypothetical protein
		334167.peg.16	237	18.7056	-	16303	15434	Putative metal-dependent membrane protease
		334167.peg.17		0	-	16649	16329	FIG00405022: hypothetical protein
		334167.peg.18	193	15.2328	+	17184	20600	Alfa-L-rhamnosidase (EC 3.2.1.40)	GH78
		334167.peg.19	329	25.9669	-	21574	20681	Transcriptional regulator, AraC family
		334167.peg.20		0	-	21710	21549	hypothetical protein
		334167.peg.21	433	34.1752	+	21737	23215	Rhamnulokinase (EC 2.7.1.5)
		334167.peg.22	437	34.4909	+	23222	24475	L-rhamnose isomerase (EC 5.3.1.14)
		334167.peg.23	409	32.281	+	24541	25551	L-rhamnose-proton symporter
		334167.peg.24	370	29.2028	+	25578	26387	Rhamnulose-1-phosphate aldolase (EC 4.1.2.19)
		334167.peg.25	386	30.4657	+	26420	27574	Lactaldehyde reductase (EC 1.1.1.77)
		334167.peg.26	371	29.2818	-	28700	27795	Serine acetyltransferase (EC 2.3.1.30)
		334167.peg.27		0	+	28789	28920	hypothetical protein
		334167.peg.28	480	37.8848	-	31150	29000	3&#39;-to-5&#39; exoribonuclease RNase R
		334167.peg.29	391	30.8603	+	31299	32201	Cobalt-zinc-cadmium resistance protein
		334167.peg.30	412	32.5178	+	32206	33216	NAD-dependent epimerase/dehydratase family protein
		334167.peg.31	402	31.7285	+	33207	34187	FIG00403590: hypothetical protein
		334167.peg.32	391	30.8603	-	35209	34202	tRNA dihydrouridine synthase B (EC 1.-.-.-)
		334167.peg.33	407	32.1231	+	35277	36548	Collagenase precursor (EC 3.4.-.-)
41E6 Bacteroides X-α-Neu5Ac	44, 544 bp LR131284	334168.peg.1	391	30.8603	-	1651	578	ROK family transcriptional regulator
		334168.peg.2	198	15.6275	-	3718	2096	Sialidase (EC 3.2.1.18)	GH33
		334168.peg.3		0	-	4117	3734	Protein yjgK
		334168.peg.4	211	16.6535	-	5438	4200	Major facilitator family transporter
		334168.peg.5	64	5.0513	-	6661	5477	N-acylglucosamine 2-epimerase (EC 5.1.3.8)
		334168.peg.6	234	18.4688	-	7589	6672	N-acetylneuraminate lyase (EC 4.1.3.3)
		334168.peg.7	256	20.2052	-	8763	7681	Sialic acid-induced transmembrane protein YjhT(NanM), possible mutarotase
		334168.peg.8	133	10.4972	+	9063	10271	Mlc, transcriptional repressor of MalT (the transcriptional activator of maltose regulon) and manXYZ operon
		334168.peg.9		0	-	10543	10334	Transcriptional regulator, Cro/CI family
		334168.peg.10		0	-	10792	10550	hypothetical protein
		334168.peg.11		0	-	11259	10807	hypothetical protein
		334168.peg.12		0	-	11918	11271	FIG00403233: hypothetical protein
		334168.peg.13		0	-	12507	11935	FIG00403233: hypothetical protein
		334168.peg.14	237	18.7056	-	13405	12536	Putative metal-dependent membrane protease
		334168.peg.15		0	-	13751	13431	FIG00405022: hypothetical protein
		334168.peg.16	193	15.2328	+	14286	17702	Alfa-L-rhamnosidase (EC 3.2.1.40)	GH78
		334168.peg.17	329	25.9669	-	18676	17783	Transcriptional regulator, AraC family
		334168.peg.18		0	-	18812	18651	hypothetical protein
		334168.peg.19	433	34.1752	+	18839	20317	Rhamnulokinase (EC 2.7.1.5)
		334168.peg.20	437	34.4909	+	20324	21577	L-rhamnose isomerase (EC 5.3.1.14)
		334168.peg.21	409	32.281	+	21643	22653	L-rhamnose-proton symporter
		334168.peg.22	370	29.2028	+	22680	23489	Rhamnulose-1-phosphate aldolase (EC 4.1.2.19)
		334168.peg.23	383	30.2289	+	23522	24676	Lactaldehyde reductase (EC 1.1.1.77)
		334168.peg.24	371	29.2818	-	25802	24897	Serine acetyltransferase (EC 2.3.1.30)
		334168.peg.25		0	+	25891	26022	hypothetical protein
		334168.peg.26	480	37.8848	-	28252	26102	3&#39;-to-5&#39; exoribonuclease RNase R
		334168.peg.27	391	30.8603	+	28401	29303	Cobalt-zinc-cadmium resistance protein
		334168.peg.28	412	32.5178	+	29308	30318	NAD-dependent epimerase/dehydratase family protein
		334168.peg.29	402	31.7285	+	30309	31289	FIG00403590: hypothetical protein
		334168.peg.30	391	30.8603	-	32311	31304	tRNA dihydrouridine synthase B (EC 1.-.-.-)
		334168.peg.31	407	32.1231	+	32352	33650	Collagenase precursor (EC 3.4.-.-)
		334168.peg.32	306	24.1515	+	33933	35429	FIG00409117: hypothetical protein
		334168.peg.33	228	17.9953	-	36479	35430	tRNA-specific 2-thiouridylase MnmA
		334168.peg.34	365	28.8082	-	39228	36490	Beta-glucosidase (EC 3.2.1.21)	GH3
		334168.peg.35	304	23.9937	+	39750	42053	FIG00408376: hypothetical protein	GH115
		334168.peg.36	355	28.0189	+	42405	44510	Alpha-glucosidase SusB (EC 3.2.1.20)	GH97
39O22 Bacteroides X-α-Neu5Ac	31, 485 bp LR131282	334178.peg.1	391	30.8603	+	156	977	tRNA dihydrouridine synthase B (EC 1.-.-.-)
		334178.peg.2	402	31.7285	-	1972	992	FIG00403590: hypothetical protein
		334178.peg.3	412	32.5178	-	2973	1963	NAD-dependent epimerase/dehydratase family protein
		334178.peg.4	391	30.8603	-	3880	2978	Cobalt-zinc-cadmium resistance protein
		334178.peg.5	480	37.8848	+	4029	6179	3&#39;-to-5&#39; exoribonuclease RNase R
		334178.peg.6		0	-	6390	6259	hypothetical protein
		334178.peg.7	371	29.2818	+	6479	7384	Serine acetyltransferase (EC 2.3.1.30)
		334178.peg.8	386	30.4657	-	8750	7605	Lactaldehyde reductase (EC 1.1.1.77)
		334178.peg.9	366	28.8871	-	9601	8792	Rhamnulose-1-phosphate aldolase (EC 4.1.2.19)
		334178.peg.10	409	32.281	-	10638	9628	L-rhamnose-proton symporter
		334178.peg.11	437	34.4909	-	11957	10704	L-rhamnose isomerase (EC 5.3.1.14)
		334178.peg.12	433	34.1752	-	13442	11964	Rhamnulokinase (EC 2.7.1.5)
		334178.peg.13		0	+	13469	13630	hypothetical protein
		334178.peg.14	329	25.9669	+	13605	14498	Transcriptional regulator, AraC family
		334178.peg.15	193	15.2328	-	17995	14579	Alfa-L-rhamnosidase (EC 3.2.1.40)	GH78
		334178.peg.16		0	+	18530	18850	FIG00405022: hypothetical protein
		334178.peg.17	237	18.7056	+	18876	19745	Putative metal-dependent membrane protease
		334178.peg.18		0	+	19774	20346	FIG00403233: hypothetical protein
		334178.peg.19		0	+	20396	21010	FIG00403233: hypothetical protein
		334178.peg.20		0	+	21022	21474	hypothetical protein
		334178.peg.21		0	+	21489	21731	hypothetical protein
		334178.peg.22		0	+	21738	21947	Transcriptional regulator, Cro/CI family
		334178.peg.23	133	10.4972	-	23218	22010	Mlc, transcriptional repressor of MalT (the transcriptional activator of maltose regulon) and manXYZ operon
		334178.peg.24	256	20.2052	+	23572	24600	Sialic acid-induced transmembrane protein YjhT(NanM), possible mutarotase
		334178.peg.25	252	19.8895	+	24692	25609	N-acetylneuraminate lyase (EC 4.1.3.3)
		334178.peg.26	64	5.0513	+	25620	26804	N-acylglucosamine 2-epimerase (EC 5.1.3.8)
		334178.peg.27	211	16.6535	+	26894	28081	Major facilitator family transporter
		334178.peg.28		0	+	28164	28547	Protein yjgK
		334178.peg.29	193	15.2328	+	28563	30185	Sialidase (EC 3.2.1.18)	GH33
		334178.peg.30		0	-	30945	30409	Mobile element protein
		334178.peg.31		0	-	31418	31002	hypothetical protein
12O6 Bacteroides X-β-GlcNac, X-β-GalNac	37,470 bp LR131276	334184.peg.1	379	29.9132	+	4	813	Fused spore maturation proteins A and B
		334184.peg.2		0	+	822	1244	Metal-dependent hydrolase YbeY, involved in rRNA and/or ribosome maturation and assembly
		334184.peg.3	423	33.386	+	1282	3153	tRNA uridine 5-carboxymethylaminomethyl modification enzyme GidA
		334184.peg.4		0	+	3211	3735	Adenine phosphoribosyltransferase (EC 2.4.2.7)
		334184.peg.5	397	31.3339	+	3841	5673	Excinuclease ABC subunit C
		334184.peg.6		0	+	5742	6158	D-tyrosyl-tRNA(Tyr) deacylase (EC 3.6.1.n1)
		334184.peg.7		0	+	6161	6481	FIG00649439: hypothetical protein
		334184.peg.8	238	18.7845	+	6487	7428	Deoxyribose-phosphate aldolase (EC 4.1.2.4)
		334184.peg.9	225	17.7585	-	8472	7492	Octaprenyl diphosphate synthase (EC 2.5.1.90) / Dimethylallyltransferase (EC 2.5.1.1)
		334184.peg.10	243	19.1792	+	8561	9961	DNA polymerase I (EC 2.7.7.7)
		334184.peg.11	193	15.2328	+	9912	11330	DNA polymerase I (EC 2.7.7.7)
		334184.peg.12		0	+	11565	11870	FIG00405367: hypothetical protein
		334184.peg.13	430	33.9384	+	12074	13132	GTP-binding and nucleic acid-binding protein YchF
		334184.peg.14	408	32.2021	+	13245	14156	2-dehydropantoate 2-reductase (EC 1.1.1.169)
		334184.peg.15		0	+	14153	14803	Chloramphenicol acetyltransferase (EC 2.3.1.28)
		334184.peg.16	334	26.3615	+	15024	15992	DNA-binding response regulator
		334184.peg.17	391	30.8603	-	17479	15989	RagB/SusD family nutrient uptake outer membrane protein
		334184.peg.18	454	35.8327	-	20571	17494	SusC/RagA family TonB-linked outer membrane protein
		334184.peg.19		0	-	21382	20750	Nucleoside 5-triphosphatase RdgB (dHAPTP, dITP, XTP-specific) (EC 3.6.1.15)
		334184.peg.20	467	36.8587	-	23790	21481	Beta-hexosaminidase (EC 3.2.1.52)	GH20
		334184.peg.21	346	27.3086	-	26406	23851	Beta-mannosidase (EC 3.2.1.25)	GH2-m2
		334184.peg.22	406	32.0442	-	27438	26542	putative transporter
		334184.peg.23	498	39.3054	-	30342	27508	Leucyl-tRNA synthetase (EC 6.1.1.4)
		334184.peg.24	280	22.0994	+	30564	32921	Beta-galactosidase (EC 3.2.1.23)	GH2_5
		334184.peg.25	385	30.3867	-	35955	32995	Beta-galactosidase (EC 3.2.1.23)	GH2_bact
47C24 Bacteroides X-β-GlcNac, X-β-GalNac	33, 455 bp LR131285	334179.peg.1	423	33.386	+	36	836	tRNA uridine 5-carboxymethylaminomethyl modification enzyme GidA
		334179.peg.2		0	+	894	1418	Adenine phosphoribosyltransferase (EC 2.4.2.7)
		334179.peg.3	397	31.3339	+	1524	3356	Excinuclease ABC subunit C
		334179.peg.4		0	+	3425	3841	D-tyrosyl-tRNA(Tyr) deacylase (EC 3.6.1.n1)
		334179.peg.5		0	+	3844	4164	FIG00649439: hypothetical protein
		334179.peg.6	238	18.7845	+	4170	5111	Deoxyribose-phosphate aldolase (EC 4.1.2.4)
		334179.peg.7	225	17.7585	-	6149	5175	Octaprenyl diphosphate synthase (EC 2.5.1.90) / Dimethylallyltransferase (EC 2.5.1.1)
		334179.peg.8	455	35.9116	+	6244	9012	DNA polymerase I (EC 2.7.7.7)
		334179.peg.9		0	+	9247	9552	FIG00405367: hypothetical protein
		334179.peg.10	430	33.9384	+	9792	10859	GTP-binding and nucleic acid-binding protein YchF
		334179.peg.11	408	32.2021	+	10926	11837	2-dehydropantoate 2-reductase (EC 1.1.1.169)
		334179.peg.12		0	+	11834	12484	Chloramphenicol acetyltransferase (EC 2.3.1.28)
		334179.peg.13	334	26.3615	+	12705	13673	DNA-binding response regulator
		334179.peg.14	391	30.8603	-	15160	13670	RagB/SusD family nutrient uptake outer membrane protein
		334179.peg.15	454	35.8327	-	18252	15175	SusC/RagA family TonB-linked outer membrane protein
		334179.peg.16		0	-	19063	18431	Nucleoside 5-triphosphatase RdgB (dHAPTP, dITP, XTP-specific) (EC 3.6.1.15)
		334179.peg.17	467	36.8587	-	21471	19162	Beta-hexosaminidase (EC 3.2.1.52)	GH20
		334179.peg.18	346	27.3086	-	23991	21532	Beta-mannosidase (EC 3.2.1.25)	GH2_m2
		334179.peg.19	406	32.0442	-	25119	24223	putative transporter
		334179.peg.20	498	39.3054	-	28023	25189	Leucyl-tRNA synthetase (EC 6.1.1.4)
		334179.peg.21	280	22.0994	+	28245	30602	Beta-galactosidase (EC 3.2.1.23)	GH2_5
		334179.peg.22	385	30.3867	-	33387	30676	Beta-galactosidase (EC 3.2.1.23)	GH2_bact
13P9 Bacteroides X-β-Man	34, 121 bp LR131277	334173.peg.1		0	+	27	173	hypothetical protein
		334173.peg.2	278	21.9416	+	178	2442	Conserved domain protein
		334173.peg.3		0	+	2689	3168	DNA-binding protein, histone-like family
		334173.peg.4		0	-	3273	3160	hypothetical protein
		334173.peg.5		0	+	3295	3522	FIG00408671: hypothetical protein
		334173.peg.6		0	+	3656	4108	FIG00414849: hypothetical protein
		334173.peg.7		0	+	4170	4718	FIG00406732: hypothetical protein
		334173.peg.8		0	+	4768	5445	DNA-binding response regulator
		334173.peg.9	1211	95.5801	+	5442	6731	two-component system sensor histidine kinase
		334173.peg.10		0	+	6824	7264	putative periplasmic protein
		334173.peg.11		0	+	7304	7804	FIG00404078: hypothetical protein
		334173.peg.12	1204	95.0276	-	9103	7892	L-serine dehydratase, beta subunit (EC 4.3.1.17) / L-serine dehydratase, alpha subunit (EC 4.3.1.17)
		334173.peg.13	1185	93.528	-	11697	9160	Recombination inhibitory protein MutS2
		334173.peg.14	347	27.3875	+	13297	16026	RecD-like DNA helicase YrrC
		334173.peg.15		0	-	16412	16074	Mobile element protein
		334173.peg.16		0	+	16570	16689	hypothetical protein
		334173.peg.17		0	+	16849	17139	hypothetical protein
		334173.peg.18		0	+	17531	18067	Flavodoxin
		334173.peg.19	1192	94.0805	+	18064	19173	Dienelactone hydrolase and related enzymes	CE7_dist
		334173.peg.20		0	-	20235	19180	FIG00413549: hypothetical protein
		334173.peg.21	1197	94.4751	+	20547	21569	S-layer domain
		334173.peg.22	1189	93.8437	+	21572	22315	ABC-type multidrug transport system, ATPase component
		334173.peg.23	1202	94.8698	+	22308	23264	ABC-type transport, permease protein
		334173.peg.24	1216	95.9747	+	23927	26464	Beta-mannosidase (EC 3.2.1.25)	GH2_m2
		334173.peg.25	1057	83.4254	-	29624	26511	Two-component system sensor histidine kinase
		334173.peg.26		0	-	30509	29805	FIG00406312: hypothetical protein
		334173.peg.27		0	+	30691	31239	RNA polymerase ECF-type sigma factor
		334173.peg.28	1130	89.1871	+	31240	32565	RNA polymerase ECF-type sigma factor
		334173.peg.29		0	+	32742	34121	glycosyl hydrolase family 3 Nterminal domain protein	GH3 N-term
33D18 Bacteroides X-β-Man	31, 202 bp LR131280	334174.peg.1		0	+	36	686	hypothetical protein
		334174.peg.2		0	+	933	1412	DNA-binding protein, histone-like family
		334174.peg.3		0	-	1517	1404	hypothetical protein
		334174.peg.4		0	+	1539	1766	FIG00408671: hypothetical protein
		334174.peg.5		0	+	1900	2352	FIG00414849: hypothetical protein
		334174.peg.6		0	+	2414	2962	FIG00406732: hypothetical protein
		334174.peg.7		0	+	3012	3689	DNA-binding response regulator
		334174.peg.8	1211	95.5801	+	3686	4975	two-component system sensor histidine kinase
		334174.peg.9		0	+	5068	5508	putative periplasmic protein
		334174.peg.10		0	+	5545	6048	FIG00404078: hypothetical protein
		334174.peg.11	1204	95.0276	-	7347	6136	L-serine dehydratase, beta subunit (EC 4.3.1.17) / L-serine dehydratase, alpha subunit (EC 4.3.1.17)
		334174.peg.12	1185	93.528	-	9941	7404	Recombination inhibitory protein MutS2
		334174.peg.13	347	27.3875	+	11541	14270	RecD-like DNA helicase YrrC
		334174.peg.14		0	-	14656	14318	Mobile element protein
		334174.peg.15		0	+	14814	14933	hypothetical protein
		334174.peg.16		0	+	15093	15383	hypothetical protein
		334174.peg.17		0	+	15787	16311	Flavodoxin
		334174.peg.18	1192	94.0805	+	16308	17417	Dienelactone hydrolase and related enzymes	CE7_dist
		334174.peg.19	1196	94.3962	-	18479	17424	FIG00413549: hypothetical protein
		334174.peg.20	1197	94.4751	+	18791	19813	S-layer domain
		334174.peg.21	1189	93.8437	+	19810	20559	ABC-type multidrug transport system, ATPase component
		334174.peg.22	1202	94.8698	+	20552	21508	ABC-type transport, permease protein
		334174.peg.23		0	-	22032	21880	hypothetical protein
		334174.peg.24	1216	95.9747	+	22186	24708	Beta-mannosidase (EC 3.2.1.25)	GH2_m2
		334174.peg.25	1057	83.4254	-	27868	24755	Two-component system sensor histidine kinase
		334174.peg.26		0	-	28753	28049	FIG00406312: hypothetical protein
		334174.peg.27		0	+	28935	29483	RNA polymerase ECF-type sigma factor
		334174.peg.28	1130	89.1871	+	29484	30809	RNA polymerase ECF-type sigma factor
